# Supplementary material for: SMYD3 Promotes Cell Cycle Progression by Inducing Cyclin D3 Transcription and Stabilizing the Cyclin D1 Protein in Medulloblastoma
Source: Cancers (Basel). 2022 Mar 25;14(7):1673. doi: 10.3390/cancers14071673 (PMC8997160; doi:10.3390/cancers14071673)
Supplement: Supplementary file 1 [file cancers-14-01673-s001.zip]

Archive with 1 entries (1 files):
- cancers-1595035-supplementary.pdf
